# Supplementary material for: The spatio-temporal features of perceived-as-genuine and deliberate expressions
Source: PLoS One. 2022 Jul 15;17(7):e0271047. doi: 10.1371/journal.pone.0271047 (PMC9286247; doi:10.1371/journal.pone.0271047)
Supplement: S1 Table — (XLSX) [file pone.0271047.s001.xlsx]

## Sheet: Sheet1
	δ1 (Component 1)		δ2 (Component 1)		δ1 (Component 2)		δ2 (Component 2)		δ1 (Component 3)		δ2 (Component 3)
Time	99% CI	pd	99% CI	pd	99% CI	pd	99% CI	pd	99% CI	pd	99% CI	pd
-2000-1501ms	[-0.18, 0.69]	0.95	[-0.35, 0.50]	0.69	[-0.33, 0.28]	0.6	[-0.37, 0.32]	0.58	[-1.43, -0.33]	1	[-0.97, -0.15]	1
-1500-1001ms	[-0.06, 0.72]	0.99	[-0.39, 0.38]	0.54	[-0.31, 0.26]	0.61	[-0.37, 0.33]	0.56	[-1.12, -0.29]	1	[-0.81, -0.09]	1
-1000-501ms	[-0.08, 0.71]	0.98	[-0.37, 0.41]	0.58	[-0.33, 0.26]	0.64	[-0.38, 0.36]	0.52	[-1.10, -0.37]	1	[-0.64, -0.03]	1
-500-0ms	[-1.20, 0.68]	0.66	[-0.35, 2.11]	0.77	[-1.42, 0.27]	0.8	[-0.34, 1.88]	0.75	[-1.49, -0.13]	1	[-1.05, 0.07]	0.99
0-500ms	[-2.37, -0.16]	1	[1.15, 3.68]	1	[-1.88, -0.41]	1	[-1.64, 1.91]	0.51	[-0.80, 1.80]	0.55	[-1.15, -0.07]	1
501-1000ms	[-2.27, -1.02]	1	[2.85, 3.69]	1	[-1.72, -0.82]	1	[-1.79, -0.96]	1	[0.79, 1.68]	1	[-0.67, 0.12]	0.96
1001-1500ms	[-1.78, -0.47]	1	[2.62, 3.52]	1	[-1.43, -0.58]	1	[-1.69, -0.91]	1	[0.26, 1.37]	1	[-0.43, 0.16]	0.91
1501-2000ms	[-1.23, -0.31]	1	[2.47, 3.37]	1	[-1.20, -0.49]	1	[-1.60, -0.79]	1	[0.25, 0.99]	1	[-0.50, 0.16]	0.93
