# Supplementary material for: The spatio-temporal features of perceived-as-genuine and deliberate expressions
Source: PLoS One. 2022 Jul 15;17(7):e0271047. doi: 10.1371/journal.pone.0271047 (PMC9286247; doi:10.1371/journal.pone.0271047)
Supplement: S2 Table — (XLSX) [file pone.0271047.s002.xlsx]

## Sheet: Sheet1
	δ1 (Component 1)		δ2 (Component 1)		δ1 (Component 2)		δ2 (Component 2)		δ1 (Component 3)		δ2 (Component 3)
Time	99% CI	pd	99% CI	pd	99% CI	pd	99% CI	pd	99% CI	pd	99% CI	pd
-2000-1501ms	[-0.49, 0.71]	0.7	[-0.50, 0.71]	0.69	[-0.25, 0.82]	0.93	[-0.16, 0.80]	0.97	[-0.86, -0.08]	1	[-0.68, 1.46]	0.93
-1500-1001ms	[-0.48, 0.71]	0.67	[-0.49, 0.72]	0.73	[-0.31, 0.79]	0.89	[-0.12, 0.83]	0.98	[-0.82, -0.12]	1	[0.38, 1.37]	1
-1000-501ms	[-0.58, 0.68]	0.58	[-0.45, 0.77]	0.77	[-0.42, 0.82]	0.83	[-0.09, 0.87]	0.98	[-0.89, -0.17]	1	[0.73, 1.48]	1
-500-0ms	[-1.79, 0.67]	0.68	[-0.61, 3.53]	0.8	[-2.57, 0.67]	0.62	[-0.10, 0.98]	0.99	[-0.95, -0.11]	1	[-0.10, 1.38]	0.98
0-500ms	[-3.01, 0.12]	0.99	[1.42, 4.97]	1	[-2.96, -1.31]	1	[-0.55, 1.00]	0.81	[-0.72, 0.83]	0.65	[-0.15, 1.04]	0.97
501-1000ms	[-3.08, -1.78]	1	[3.59, 5.04]	1	[-2.89, -1.77]	1	[-0.71, 0.53]	0.67	[-0.01, 0.82]	1	[0.29, 1.07]	1
1001-1500ms	[-2.98, -1.75]	1	[3.88, 5.16]	1	[-2.85, -1.74]	1	[-0.87, 0.29]	0.9	[-0.16, 0.55]	0.93	[0.25, 0.96]	1
1501-2000ms	[-3.11, -1.66]	1	[3.91, 5.37]	1	[-2.87, -1.58]	1	[-0.91, 0.32]	0.91	[-0.31, 0.42]	0.74	[-0.06, 0.84]	0.99
